# Supplementary material for: Molecular insights into the origin of the Hox-TALE patterning system
Source: eLife. 2014 Mar 18;3:e01939. doi: 10.7554/eLife.01939 (PMC3957477; doi:10.7554/eLife.01939)
Supplement: Supplementary file 1. — Constructs generated for BiFC, functional and shift assays. DOI: http://dx.doi.org/10.7554/eLife.01939.028 [file elife01939s001.xlsx]

## Sheet: Feuil2
Clones	Mutations/Deletions (∆)	Restruction enzymes		Vectors	Transgenic fly lines	Experiments	Primers
		Venus Half	Gene of interest
VN173::NvPbx		EcoRI/XhoI	XhoI/XbaI	pCDNA3		BiFC in Nematostella	NvPbx5'-XhoI: AAACTCGAGGGAGGAGGGGGAGGAGGGATGGAAGGGAGTGATAG / NvPbx3'-XbaI: AAAATCTAGACTACTACTTATCATCGTCATCCTTG
VC155::NvMeis		EcoRI/XhoI	XhoI/XbaI	pCDNA3		BiFC in Nematostella	NvMeis5'-XhoI: AAAACTCGAGGGAGGCGGAATGTCGACGGTTTCGGAC : NvMeis3'-XbaI: TTTTTCTAGATTACAGATCCTCTTCAGA
VC155::NvHoxE HA		EcoRI/XhoI	XhoI/XbaI	pCDNA3		BiFC in Nematostella	NvHoxE5'-XhoI: AAAACTCGAGGGAGGAGGGGGAAGTGGAGGAGGGATGGAGCTAAGAAACAC / NvHoxE3'HA-XbaI: AAAATCTAGACTATACGGATAACCCCCAAACCCAGACATGTAGCTTGG
VN173::NvPbx 54	N54HD→A	EcoRI/XhoI	XhoI/XbaI	pCDNA3		BiFC in Nematostella	NvPbx54-5': GGAGCAAAAAGAATCCGCTAC : NvPbx54-3': CTTTTTGCTCCAAACCAATTG
NLSVN173 HA	NLS of SV40 large T antigen: HPPKKKRKVED	EcoRI/XhoI		pCDNA3		BiFC in Nematostella	Hudry et al., BMC Biology 2011
VC155 HA		EcoRI/XhoI		pCDNA3		BiFC in Nematostella	Hudry et al., BMC Biology 2011
mCherry		EcoRI/XbaI		pCDNA3		Injection in Nematostella	sub-cloning
mCherry::NvPbx FLAG		EcoRI/XbaI		pCDNA3		Injection in Nematostella	sub-cloning
NvMeis MYC		EcoRI/XbaI		pCDNA3		Injection in Nematostella	sub-cloning
VN173::DmExd		EcoRI/XhoI	XhoI/KpnI	pUASTattb	ZH120D	BiFC in Drosophila	Hudry et al., BMC Biology 2011
VN173::DmExd 54	N54HD→A	EcoRI/XhoI	XhoI/KpnI	pUASTattb	ZH120D	BiFC in Drosophila	Hudry et al., BMC Biology 2011
VC155::NvHoxB HA		EcoRI/XhoI	KpnI/XbaI	pUASTattb	ZH86Fb	BiFC in Drosophila	NvHoxB5'-KpnI: AAAAGGTACCATGAGTGTACAGAGG : NvHoxB3'HA-XbaI: AAAACTCAGACTAGAGGCTAGCATAATCAGGAACATCATACGG
VC155::NvHoxE HA		EcoRI/XhoI	XhoI/XbaI	pUASTattb	ZH86Fb	BiFC in Drosophila	subcloning
VN173::NvPbx FLAG		EcoRI/XhoI	XhoI/XbaI	pUAST	y, w1118	BiFC in Drosophila	NvPbx3'FLAG-XbaI: AAAACTCAGACTACTACTTCTTATCATCGTCATCCTTG
VC155::DmUbx		EcoRI/XhoI	XhoI/XbaI	pUASTattb	ZH120D	BiFC in Drosophila	Hudry et al., BMC Biology 2011
VC155::DmHth		EcoRI/XhoI	XhoI/XbaI	pUASTattb	ZH51C	BiFC in Drosophila	Hudry et al., BMC Biology 2011
NvHoxB HA		KpnI/XbaI		pCDNA3		EMSA	sub-cloning
NvHoxB HX HA	YPWM→YAAA	KpnI/XbaI		pCDNA3		EMSA	NvHoxB-HX5': ATCACGCGGCTGCTACTGAATTCCGGGTTAAAGG : NvHoxB-HX3': AGCCGCGTAGATTTGTTTCCTCTGGGATTC
NvPbx FLAG		EcoRI/XbaI		pCDNA3		EMSA	sub-cloning
NvHoxEHA		XhoI/XbaI		pCDNA3		EMSA	sub-cloning
NvHoxE HX HA	W→A	XhoI/XbaI		pCDNA3		EMSA	NvHoxE-HX5': CCGGCGCACTACAAGCAACCATTC : NvHoxE-HX3': GTAGTGCGCCGGAGCGTCGCCACTCTC
NvMeis MYC		Xho/Xba		pCDNA3		EMSA	sub-cloning
NvMsx HA		EcoRI/XhoI		pCDNA3		EMSA	NvMsx5'-EcoRI: AAAAGAATTCATGGAGGCGGATC : NvMsx3'HA-XhoI: AAAACTCGAGAGGAACATCATACGGATAACCCCCAAAATGTGGGTGCAGAAAACC
NvMsx HX HA	FPWM→FPGM	EcoRI/XhoI		pCDNA3		EMSA	NvMsxHX5': ACGGAAGATGCTGCCGCGATGCACTCAACACGATATG : NvMsxHX3': TGAGTGCATCGCGGCAGCATCTTCCGTCGTACTGC
DmLabial		EcoRI/XbaI		pCDNA3		EMSA	Hudry et al., Plos Biology 2012
DmDfd		EcoRI/XbaI		pCDNA3		EMSA	Hudry et al., Plos Biology 2012
DmUbx		EcoRI/XbaI		pCDNA3		EMSA	Hudry et al., BMC Biology 2011
∆N NvMsx HA	∆1-93 amino acids	EcoRI/XhoI		pCDNA3		EMSA	NvMsxdN5'-EcoRI: AAAAGAATTCATGAGTACGACGGAAGATTTTCC
NvMsx ∆C HA	∆190-269 amino acids	EcoRI/XhoI		pCDNA3		EMSA	NvMsxdC3'-XhoI: AAAACTCGAGTCAATACCCATGTAGTCTCTTTGCCTTGGC
∆N NvMsx ∆C HA	∆1-93, ∆190-269 amino acids	EcoRI/XhoI		pCDNA3		EMSA	NvMsxdN5'-EcoRI: AAAAGAATTCATGAGTACGACGGAAGATTTTCC / NvMsxdC3'-XhoI: AAAACTCGAGTCAATACCCATGTAGTCTCTTTGCCTTGGC
∆N NvHoxB ∆C HA	∆1-44, ∆130-207 amino acids	KpnI/XbaI		pCDNA3		EMSA	NvHoxBdC3'-XboI: AAAATCTAGATCATTTTTCTACAAGTTTGTTTTC
NvMsx(HX-HDNvHoxB) HA		KpnI/XbaI		pCDNA3		EMSA	NvMsxlinkerHoxBHX-HD-5': GATGCTGCAGCGGCGACTGAGTTTCGGGTTAAAGGTCCC : NvMsxHDHoxB-3': CTGCCTCGTTTTCTTTTTTCCATTTC
NvHoxB HA				pUAST	y, w1118	Assays in Drosophila	sub-cloning
NvHoxB HX HA	YPWM→YAAA			pUAST	y, w1118	Assays in Drosophila	sub-cloning
NvHoxE HA				pUAST	y, w1118	Assays in Drosophila	sub-cloning
NvHoxE HX HA	W→A			pUAST	y, w1118	Assays in Drosophila	sub-cloning
NvPbx FLAG				pUAST	y, w1118	Assays in Drosophila	sub-cloning
AcPbx		EcoRI/XhoI		pcDNA3		EMSA	fully synthesized
AcMeis		EcoRI/XhoI		pCDNA3		EMSA	fully synthesized
DmEn		EcoRI/XhoI		pCDNA3		EMSA	DmEn5'-EcoRI: AAAAGAATTCATGGCCCTGGAAGATCGC : DmEn3'-XhoI: AAAATCTAGATTAGGGGATCTGCCCGTTC
DmEnHX	W→A	EcoRI/XhoI		pCDNA3		EMSA	DmEnHX5': AAGAACGAGATGGCTGCCGCCGCGGTGTACTGCAC / DmEnHX3': GTGCAGTACACCGCGGCGGCAGCCATCTCGTTCTT
TaTrox2		EcoRI/XhoI		pCDNA3		EMSA	fully synthesized
	Supplementary Figure 15
